# Supplementary material for: Effects of fermented Arctium lappa L. root by Lactobacillus casei on hyperlipidemic mice
Source: Front Pharmacol. 2024 Oct 28;15:1447077. doi: 10.3389/fphar.2024.1447077 (PMC11551023; doi:10.3389/fphar.2024.1447077)
Supplement: Supplementary file 1 [file DataSheet1.ZIP › Table S2.xlsx]

## Sheet: Sheet1
	Supplementary Table S2. Characterization of the bioactive ingredients of metabolites by UPLC–MS/MS
	ID	name	mz	rt	ppm	formula	KEGG	AR-1	AR-2	AR-3	AR-4	LC-AR-1	LC-AR-2	LC-AR-3	LC-AR-4
	M102T392	Ethylmethylacetic acid	102.128	391.8	0.159671	C5H10O2	C18319	6.54565e+08	6.67294e+08	5.6375e+08	6.19706e+08	1.16536e+08	1.06162e+08	8.96174e+07	1.15559e+08
	M102T786	Triethylamine	102.128	786.5	0.29943	C6H15N	C14691	2.45179e+08	4.95553e+08	6.1716e+08	3.99307e+08	1.46431e+08	1.16024e+08	1.65469e+08	1.2199e+08
	M103T134	Acetoacetic acid	103.039	134.5	3.14443	C4H6O3	C00164	1.76326e+08	3.25264e+08	5.90383e+08	3.22838e+08	1.67907e+07	2.01943e+07	1.93619e+07	7.16179e+07
	M104T144	2-Hydroxybutyric acid	104.053	144.2	0.103138	C4H8O3	C05984	3.51887e+07	3.91237e+07	2.59955e+07	2.57641e+07	4.69255e+08	5.28949e+08	4.82877e+08	4.78995e+08
	M107T304	Benzaldehyde	107.049	304.5	0.224196	C7H6O	C00261	2.39995e+08	2.38295e+08	2.37037e+08	2.36536e+08	3.5007e+08	3.27497e+08	3.35614e+08	3.45346e+08
	M110T63	Hydroquinone	110.02	62.6	0.0602472	C6H6O2	C00530	2.35717e+08	5.15283e+08	3.10176e+08	5.23101e+08	1.57596e+08	5.71389e+07	4.21391e+07	3.35821e+07
	M112T120	Histamine	112.087	119.7	0.730764	C5H9N3	C00388	1.06856e+09	3.00254e+09	2.77938e+09	1.4623e+09	5.8682e+08	5.05819e+08	5.12829e+08	5.86556e+08
	M113T157	Uracil	113.035	156.7	5.30808	C4H4N2O2	C00106	1.8281e+08	1.60197e+08	1.55149e+08	1.81999e+08	2.74689e+08	3.9415e+08	2.83322e+08	2.7784e+08
	M114T385	2-Heptanone	114.091	385.1	1.26466	C7H14O	C08380	5.66377e+08	5.20487e+08	5.22441e+08	5.16634e+08	1.17934e+08	1.06585e+08	1.02085e+08	1.07721e+08
	M115T92_3	L-Prolinamide	115.087	92	1.94636	C5H10N2O	C19781	1.01952e+08	9.5452e+07	9.89567e+07	8.43397e+07	4.45419e+08	4.21663e+08	4.08773e+08	4.3609e+08
	M119T103	L-2,4-diaminobutyric acid	119.091	103.4	10.5116	C4H10N2O2	C03283	5.47299e+08	5.09595e+08	4.77749e+08	5.11523e+08	1.27433e+09	1.24554e+09	1.21719e+09	1.2555e+09
	M124T429	Isonicotinic acid	124.04	429	4.03096	C6H5NO2	C07446	2.18881e+08	5.2294e+08	2.42976e+08	2.79057e+08	2.27378e+07	2.36423e+07	5.30549e+07	2.35422e+07
	M126T958	4-Aminocatechol	126.055	957.9	2.98283	C6H7NO2	C18351	7.6371e+08	7.11249e+08	6.80792e+08	7.07562e+08	3.49983e+08	3.42027e+08	3.64637e+08	2.16391e+08
	M127T113	1,2,3-Trihydroxybenzene	127.038	113.2	8.46991	C6H6O3	C01108	2.68624e+09	2.79056e+09	2.08883e+09	4.03444e+09	1.27409e+08	1.64339e+08	1.80854e+08	1.63261e+08
	M127T260	Thymine	127.05	260	0.975992	C5H6N2O2	C00178	6.59161e+06	7.03544e+06	7.7899e+06	2.50963e+07	8.46734e+07	8.49059e+07	8.74101e+07	8.57557e+07
	M129T177	(S)-Piperidine-2-carboxamide	129.102	177	0.960479	C6H12N2O	C19809	2.90477e+07	4.36085e+07	5.0849e+07	5.58749e+07	2.57022e+08	2.2194e+08	2.41084e+08	2.50061e+08
	M130T163	L-Glutamic acid	130.049	162.8	23.3297	C5H9NO4	C00025	2.60544e+09	3.59936e+08	3.50866e+08	3.59422e+08	4.07393e+10	2.36811e+10	2.43663e+10	2.4264e+10
	M130T239	Pipecolic acid	130.086	238.5	5.03201	C6H11NO2	C00408	3.43432e+08	6.63111e+08	4.6427e+08	3.93631e+08	1.21231e+08	1.38623e+08	1.34134e+08	1.30069e+08
	M130T550	Heptanoic acid	130.159	550.5	1.48519	C7H14O2	C17714	5.78945e+08	1.20217e+09	9.03278e+08	9.35567e+08	3.6836e+07	4.52966e+07	4.23091e+07	5.52617e+07
	M130T615	Agmatine	130.123	615.3	7.68505	C5H14N4	C00179	4.92459e+07	4.66797e+07	4.3415e+07	4.88274e+07	2.0414e+07	1.74951e+07	1.85378e+07	1.96088e+07
	M131T304	3,4-Dihydro-2H-1-benzopyran-2-one	131.049	304.5	28.4932	C9H8O2	C02274	7.25355e+08	7.14336e+08	6.86374e+08	7.06471e+08	1.05468e+09	1.01144e+09	1.01902e+09	1.09595e+09
	M131T99	N-Acetylputrescine	131.118	98.8	0.00567521	C6H14N2O	C02714	9.27015e+07	9.07236e+07	9.18787e+07	8.79023e+07	2.52721e+08	2.38386e+08	2.50455e+08	2.65538e+08
	M132T62	Glutaric acid	131.974	62.4	0.622311	C5H8O4	C00489	1.81348e+08	2.71793e+08	3.09528e+08	2.04159e+08	9.88404e+07	5.36144e+07	5.8751e+07	6.75713e+07
	M133T144_2	5,6-Dihydro-5-fluorouracil	133.032	144.2	0.00680574	C4H5FN2O2	C16630	9.92619e+06	1.20828e+07	1.35131e+07	1.32454e+07	4.1624e+09	4.4905e+09	4.15421e+09	4.13372e+09
	M133T461	Cinnamaldehyde	133.065	461.1	0.751513	C9H8O	C00903	3.6783e+07	3.73571e+07	3.49283e+07	3.79477e+07	5.01517e+07	4.98938e+07	5.04632e+07	6.10074e+07
	M133T78	Ornithine	133.097	78.4	0.75133	C5H12N2O2	C00077	1.76485e+08	1.74242e+08	1.62743e+08	1.70194e+08	2.18154e+08	2.19377e+08	2.07549e+08	2.24308e+08
	M135T624	Perillyl alcohol	135.117	624.2	2.83759	C10H16O	C02452	1.19036e+08	7.22643e+07	6.66355e+07	7.77198e+07	3.33424e+07	3.0309e+07	3.26953e+07	3.46104e+07
	M138T407	Trigonelline	138.055	407.2	0.173844	C7H7NO2	C01004	1.02959e+08	9.82407e+07	1.02497e+08	1.03125e+08	4.31471e+07	3.20406e+07	3.80896e+07	4.23833e+07
	M141T645	Pelargonic acid	141.127	644.7	1.63204	C9H18O2	C01601	2.7147e+07	2.57228e+07	2.36963e+07	2.65327e+07	1.84262e+07	1.72272e+07	1.70945e+07	1.92269e+07
	M143T367	1,2,3,5-Tetrahydroxybenzene	143.035	366.7	5.06174	C6H6O4	C03743	2.81215e+09	2.74008e+09	2.63783e+09	2.98845e+09	5.26892e+08	5.0623e+08	5.31195e+08	5.4403e+08
	M144T313	Aminoadipic acid	144.065	313.2	25.9188	C6H11NO4	C00956	7.22049e+08	6.5928e+08	6.03766e+08	6.52852e+08	1.99395e+09	2.10381e+09	2.06255e+09	2.2929e+09
	M145T92	2-Keto-glutaramic acid	145.049	91.5	1.18915	C5H7NO4	C00940	6.4607e+09	7.3654e+09	1.06293e+10	7.75218e+09	1.47776e+08	1.81215e+08	1.91676e+08	1.61166e+08
	M146T261	1-Deoxynojirimycin	146.08	261.1	21.454	C6H13NO4	C16843	5.00581e+08	5.03824e+08	9.26533e+08	1.24057e+09	1.14352e+08	1.33324e+08	1.39324e+08	1.37061e+08
	M152T142	Guanine	152.055	142	7.73402	C5H5N5O	C00242	7.86702e+07	7.94271e+07	6.89645e+07	7.14952e+07	8.0733e+08	1.10235e+09	8.31272e+08	1.28442e+09
	M153T156	Xanthine	153.041	155.7	0.4966	C5H4N4O2	C00385	1.1979e+08	1.27396e+08	1.24077e+08	1.3515e+08	2.21987e+08	2.62777e+08	2.71923e+08	2.50144e+08
	M153T497	2',4'-Dihydroxyacetophenone	153.055	496.5	0.156807	C8H8O3	C03663	2.39812e+08	2.31353e+08	2.04579e+08	2.42903e+08	6.25318e+07	5.25244e+07	6.36844e+07	5.68472e+07
	M154T137_2	N-Acetylhistamine	154.097	136.7	3.73791	C7H11N3O	C05135	4.52805e+09	4.05729e+09	3.73325e+09	4.00211e+09	1.56803e+08	2.69907e+07	1.27266e+08	1.5793e+08
	M161T424_2	3D-3,5_4-Trihydroxycyclohexane-1,2-dione	161.06	424.2	1.62797	C6H8O5	C04287	2.93189e+09	2.65035e+09	3.03133e+09	2.9832e+09	4.25912e+08	4.22132e+08	4.94403e+08	4.36402e+08
	M162T86	beta-D-Glucosamine	162.075	85.7	20.5707	C6H13NO5	C08349	2.1737e+09	1.93329e+09	1.8738e+09	1.96505e+09	1.65668e+08	1.63387e+08	1.83798e+08	1.72489e+08
	M163T560	Aspirin	163.037	560.4	16.1558	C9H8O4	C01405	4.38817e+08	4.40786e+08	4.15884e+08	4.20816e+08	6.15922e+07	5.77047e+07	6.75659e+07	6.64484e+07
	M166T304_2	Epinephrine	166.085	304.5	20.074	C9H13NO3	C00788	1.06767e+11	1.02442e+11	9.99262e+10	9.92685e+10	1.45659e+11	1.44799e+11	1.44935e+11	1.48018e+11
	M166T90	L-Methionine S-oxide	166.053	90.4	1.66212	C5H11NO3S	C02989	1.59793e+08	1.68927e+08	1.7149e+08	1.61924e+08	3.321e+08	3.76111e+08	3.85572e+08	3.33925e+08
	M167T326	3,4-Dimethoxybenzaldehyde	167.07	326.2	0	C9H10O3	C02201	1.51399e+08	1.38198e+08	1.38337e+08	1.51634e+08	7.66131e+06	1.35642e+07	1.13668e+07	1.21085e+07
	M167T793	Homovanillin	167.07	792.6	1.05345	C9H10O3	C05581	6.15699e+08	6.92771e+08	6.72664e+08	4.89194e+08	1.77689e+08	1.95748e+08	2.18691e+08	1.5961e+08
	M168T96	Pyridoxal	168.065	96	0.142801	C8H9NO3	C00250	2.33642e+08	2.45163e+08	2.89724e+08	2.79635e+08	1.1169e+08	1.21933e+08	1.27514e+08	1.1317e+08
	M170T461	Selenocysteine	169.977	460.8	0.228097	C3H7NO2Se	C05688	9.71082e+08	3.67434e+08	5.94214e+08	8.59487e+08	7.24549e+07	3.3974e+07	3.93152e+07	3.19784e+07
	M170T518	Norepinephrine	169.977	518.1	0.455826	C8H11NO3	C00547	1.62894e+08	1.68779e+08	1.77638e+08	1.48896e+08	6.32231e+06	7.50056e+06	9.05606e+06	7.29925e+06
	M172T117	Iminoarginine	172.096	117	1.16214	C6H12N4O2	C21026	3.14039e+08	4.21715e+08	4.49945e+08	3.21414e+08	4.59406e+07	6.11457e+07	6.19833e+07	4.80304e+07
	M172T274	Homocitrulline	172.108	274.3	24.0198	C7H15N3O3	C02427	2.67531e+08	2.23765e+08	2.43505e+08	2.47299e+08	6.94401e+07	6.77796e+07	6.65582e+07	6.39884e+07
	M172T574	Gabapentin	172.133	573.9	0.348058	C9H17NO2	C07018	4.93718e+07	1.10701e+08	4.91408e+07	6.68653e+07	8.73339e+06	1.0463e+07	1.17293e+07	1.16429e+07
	M173T404	5-Methoxytryptamine	173.107	403.7	23.8811	C11H14N2O	C05659	1.39072e+08	1.39961e+08	1.28302e+08	1.3417e+08	5.52016e+07	5.89772e+07	7.5821e+07	5.61418e+07
	M174T129	2-Oxoarginine	174.087	129.1	3.30869	C6H11N3O3	C03771	1.5696e+08	1.61185e+08	1.7506e+08	1.71251e+08	4.23996e+08	3.64767e+08	3.37946e+08	3.54055e+08
	M175T358	1H-Indole-3-acetamide	175.087	358.1	0.00814997	C10H10N2O	C02693	3.37907e+08	3.22893e+08	3.03528e+08	3.32267e+08	1.34268e+08	1.36786e+08	1.40798e+08	1.35954e+08
	M176T501	Indoleacetic acid	176.071	501.1	0.136309	C10H9NO2	C00954	1.33038e+08	1.33941e+08	1.24931e+08	1.28922e+08	6.10362e+07	5.99476e+07	6.17247e+07	6.06055e+07
	M176T90	Citrulline	176.103	90.1	1.56726	C6H13N3O3	C00327	3.83187e+08	4.10356e+08	4.06485e+08	3.49329e+08	2.08086e+08	2.37291e+08	2.54433e+08	2.0458e+08
	M177T452	4-Methylumbelliferone	177.054	451.7	0.429246	C10H8O3	C03081	7.09178e+08	6.70568e+08	7.28402e+08	6.57773e+08	1.15761e+08	1.10308e+08	1.12814e+08	1.10695e+08
	M180T396	Theobromine	180.065	395.8	3.88748	C7H8N4O2	C07480	1.42155e+08	1.59831e+08	1.5119e+08	1.97552e+08	7.18591e+07	2.90335e+07	3.21605e+07	2.49522e+07
	M181T350	Caffeic acid	181.049	350.5	0	C9H8O4	C01197	2.61546e+08	2.26649e+08	2.19842e+08	2.71866e+08	1.50073e+07	1.66894e+07	2.07216e+07	2.16641e+07
	M181T605	Acetylcholine chloride	181.087	605	0.55222	C7H16NO2. Cl	C08201	5.07637e+07	4.74041e+07	4.28705e+07	4.66322e+07	2.17726e+07	2.17638e+07	2.98579e+07	2.50092e+07
	M181T758	Allose	181.015	757.8	3.74098	C6H12O6	C01487	7.77553e+07	2.84249e+08	1.07327e+08	1.89011e+08	5.17481e+07	1.16167e+07	1.21748e+07	1.10615e+07
	M183T413	N,N-Dimethylhistidine	183.102	412.8	0.431459	C8H13N3O2	C04259	1.96441e+07	5.48602e+07	2.11858e+07	2.023e+07	3.41086e+06	3.81237e+06	3.62732e+06	3.91154e+06
	M183T503	Homovanillic acid	183.065	502.6	0.961407	C9H10O4	C05582	7.07297e+08	6.78303e+08	6.16779e+08	6.38155e+08	1.22657e+08	1.17215e+08	1.19427e+08	1.25759e+08
	M187T99	N5-(L-1-Carboxyethyl)-L-ornithine	187.107	99.3	21.0258	C8H16N2O4	C04210	1.3827e+08	1.18809e+08	1.07141e+08	1.16492e+08	8.79973e+08	8.64048e+08	8.6421e+08	8.62674e+08
	M188T359_2	Indolelactic acid	188.071	358.8	21.4494	C11H11NO3	C02043	3.96201e+10	3.84988e+10	3.5055e+10	3.9679e+10	2.05246e+10	2.18625e+10	2.15915e+10	2.18175e+10
	M189T333	Antipyrine	189.102	332.6	0.655729	C11H12N2O	C13244	4.09185e+08	3.52346e+08	3.30788e+08	3.91179e+08	5.82503e+08	5.4969e+08	5.94414e+08	6.1781e+08
	M189T90	L-Targinine	189.135	89.6	0.40183	C7H16N4O2	C03884	1.6003e+09	1.57375e+09	1.46944e+09	1.46593e+09	7.00858e+08	6.41587e+08	6.50384e+08	7.4351e+08
	M191T527	trans-Isoasarone	191.107	527.2	21.6319	C12H16O3	C17846	9.07738e+07	9.4652e+07	9.02371e+07	9.17088e+07	1.69045e+07	1.86327e+07	1.63294e+07	1.78807e+07
	M191T562	Isoelemicin	191.107	561.9	23.2017	C12H16O3	C16975	2.12624e+08	1.9398e+08	1.75579e+08	1.92036e+08	7.94667e+07	6.90883e+07	7.91758e+07	7.84499e+07
	M193T378	Sinapyl alcohol	193.086	377.6	1.55371	C11H14O4	C02325	3.25542e+09	3.08247e+09	2.94097e+09	3.09331e+09	6.28829e+07	6.33221e+07	5.96696e+07	6.94406e+07
	M193T792	Jasmonic acid	193.123	792.3	22.4422	C12H18O3	C08491	1.46354e+08	1.41317e+08	1.32406e+08	1.07476e+08	3.54442e+07	4.13818e+07	4.30385e+07	3.60753e+07
	M194T583	Methoxamine	194.117	583	16.1449	C11H17NO3	C07513	7.02123e+07	7.64103e+07	7.30864e+07	7.68292e+07	4.51545e+07	5.03577e+07	5.50711e+07	5.82761e+07
	M195T501	trans-Ferulic acid	195.065	500.9	0.389614	C10H10O4	C01494	1.56699e+08	1.58831e+08	1.37079e+08	1.55572e+08	2.32976e+07	2.3551e+07	2.23731e+07	2.35571e+07
	M195T718	Neocnidilide	195.137	717.9	2.37099	C12H18O2	C17002	2.30579e+08	2.15115e+08	1.96076e+08	2.22788e+08	8.36931e+07	6.9528e+07	7.49886e+07	8.25507e+07
	M197T761	Geranyl acetate	197.153	761.2	0.892706	C12H20O2	C09861	632418	629249	750449	806176	2.36246e+07	2.01702e+07	2.18245e+07	2.51062e+07
	M201T568	Zerumbone	201.165	568.4	28.0068	C15H22O	C20262	5.82805e+07	5.54806e+07	5.03062e+07	5.51228e+07	2.91988e+07	2.40863e+07	2.59861e+07	2.77592e+07
	M203T536	(-)-alpha-Curcumene	203.179	535.8	0.118122	C15H22	C09649	6.35762e+07	6.2937e+07	5.46402e+07	6.28136e+07	1.01604e+07	8.06635e+06	8.33286e+06	1.02617e+07
	M203T782	2-trans,6-trans-Farnesal	203.181	782.2	28.2211	C15H24O	C03461	8.39395e+07	7.92487e+07	7.10013e+07	8.54685e+07	4.20148e+07	4.48766e+07	3.72913e+07	4.33431e+07
	M203T95_2	Asymmetric dimethylarginine	203.15	94.6	0.492246	C8H18N4O2	C03626	3.23874e+08	3.199e+08	2.77593e+08	2.94818e+08	3.74381e+08	3.55179e+08	3.55198e+08	3.80955e+08
	M215T238	N2-Succinyl-L-ornithine	215.103	237.9	19.684	C9H16N2O5	C03415	4.59274e+07	4.3261e+07	4.46751e+07	5.25715e+07	2.12969e+08	2.124e+08	2.07732e+08	2.35774e+08
	M217T292_3	beta-Alanyl-L-lysine	217.155	292.1	0.0294559	C9H19N3O3	C05341	2.71692e+08	2.53983e+08	2.45345e+08	2.63396e+08	1.55793e+08	1.53364e+08	1.59505e+08	1.72796e+08
	M219T125	gamma-Glutamylalanine	219.097	124.9	0.912836	C7H11N2O5R	C03740	6.76252e+07	3.27454e+07	3.74195e+07	8.86339e+07	4.22253e+08	4.19159e+08	3.92982e+08	4.56801e+08
	M219T513	4-Methylumbelliferyl acetate	219.065	513.5	1.2599	C12H10O4	C03837	2.66588e+08	2.18841e+08	1.88842e+08	2.35589e+08	8.43291e+07	7.53876e+07	9.48113e+07	8.95132e+07
	M219T797	Nootkatone	219.174	797.5	2.17179	C15H22O	C17914	1.2005e+08	6.77096e+07	6.10395e+07	1.15488e+08	3.28396e+07	2.54269e+07	3.07417e+07	3.16459e+07
	M220T240	O-Succinyl-L-homoserine	220.081	240.3	1.25408	C8H13NO6	C01118	8.15219e+06	6.95904e+06	6.24071e+06	7.68244e+06	5.10382e+07	4.36076e+07	9.86293e+07	9.87874e+07
	M221T782	Caryophyllene alpha-oxide	221.19	782.1	0.4521	C15H24O	C16908	6.94388e+07	6.45327e+07	6.069e+07	7.17583e+07	3.88884e+07	4.1346e+07	3.18528e+07	3.83383e+07
	M226T153	4-Amino-4-deoxychorismate	226.071	153.2	0.336178	C10H11NO5	C11355	2.22477e+07	2.45813e+07	2.58515e+07	2.40336e+07	1.64101e+08	9.13547e+07	1.36057e+08	1.26691e+08
	M231T681	Abscisic aldehyde	231.139	680.7	24.3749	C15H20O3	C13455	6.69963e+07	5.44882e+07	6.00358e+07	6.76625e+07	1.46774e+07	1.50794e+07	1.63987e+07	1.92029e+07
	M235T736	Confertifolin	235.169	735.9	0.0518028	C15H22O2	C09376	2.30087e+08	2.02758e+08	2.73473e+08	2.13182e+08	7.40593e+07	6.52866e+07	8.68526e+07	6.76007e+07
	M237T649	Capsidiol	237.184	648.9	3.69334	C15H24O2	C09627	7.29902e+07	6.94651e+07	6.2735e+07	7.26814e+07	2.87156e+07	2.80266e+07	3.50658e+07	3.1876e+07
	M241T278	N(alpha)-gamma-L-Glutamylhistamine	241.129	277.6	2.80347	C10H16N4O3	C04138	2.99879e+08	2.4905e+08	1.54471e+08	1.68286e+08	5.02235e+07	5.53269e+07	5.54759e+07	8.34255e+07
	M243T336	1-Hexadecanol	243.183	335.8	2.22965	C16H34O	C00823	9.32892e+08	7.37182e+08	1.04792e+09	5.69506e+08	1.24106e+08	9.78037e+07	1.1012e+08	1.04936e+08
	M246T500_2	beta-Alanyl-L-arginine	246.16	499.8	13.9099	C9H19N5O3	C05340	4.04196e+08	3.58191e+08	3.02737e+08	3.21284e+08	7.0591e+07	7.48867e+07	8.07186e+07	8.71454e+07
	M249T681	Parthenolide	249.148	680.9	0.0878971	C15H20O3	C07609	1.6939e+08	1.03499e+08	9.22766e+07	9.92094e+07	2.65088e+07	2.44506e+07	2.73805e+07	2.9991e+07
	M252T260	2'-Deoxyadenosine	252.109	259.9	0.135923	C10H13N5O3	C00559	8.54928e+08	8.16697e+08	7.5472e+08	7.16847e+08	2.19038e+06	2.01077e+06	1.79051e+06	3.06195e+06
	M259T159	Linatine	259.129	159.1	0.00274546	C10H17N3O5	C05939	6.93726e+06	6.0008e+06	5.70918e+06	6.13461e+06	3.46791e+08	2.25597e+08	2.29767e+08	2.35811e+08
	M263T458	Parthenin	263.127	458.3	0.00927841	C15H18O4	C09523	1.64709e+08	1.53515e+08	1.43333e+08	1.57362e+08	1.6773e+07	1.99508e+07	2.12029e+07	2.04478e+07
	M265T364	Vulgarin	265.143	364.1	1.26392	C15H20O4	C09600	2.24892e+08	2.34793e+08	2.26136e+08	2.16568e+08	1.92429e+07	1.93723e+07	2.05335e+07	3.10982e+07
	M265T399	Subaphylline	265.155	398.6	0.286625	C14H20N2O3	C10497	3.97395e+08	3.97546e+08	3.09091e+08	3.8854e+08	5.04084e+07	3.72339e+07	3.69134e+07	4.6068e+07
	M265T593	(S)-Abscisic acid	265.143	593.4	1.13146	C15H20O4	C06082	5.90438e+07	5.1137e+07	5.13734e+07	5.11112e+07	1.63561e+07	1.55869e+07	1.56104e+07	1.62088e+07
	M271T650_2	Genistein	271.06	649.7	0.649303	C15H10O5	C06563	2.13243e+06	1.82479e+06	1.74208e+06	2.50783e+06	4.3866e+08	4.24108e+08	4.18825e+08	4.6552e+08
	M275T144	N2-Succinyl-L-arginine	275.135	144.3	0.450688	C10H18N4O5	C03296	2.68593e+07	9.44081e+07	1.27747e+08	7.94463e+07	4.90529e+08	4.79124e+08	4.82205e+08	4.95158e+08
	M275T761	9,10-EOT	275.201	761.2	15.3854	C18H28O3	C16324	3.21024e+08	2.97453e+08	2.65152e+08	3.02054e+08	5.82052e+07	6.65848e+07	6.9181e+07	2.04397e+07
	M275T790	Nandrolone	275.201	790.3	0.0872091	C18H26O2	C07254	8.42673e+07	7.66306e+07	1.1427e+08	7.93664e+07	6.07951e+07	3.08556e+07	3.15473e+07	3.3831e+07
	M276T323	epsilon-(gamma-L-Glutamyl)-L-lysine	276.155	322.9	0.999438	C11H21N3O5	C21730	2.1614e+07	1.92189e+07	1.95211e+07	2.1942e+07	1.37398e+08	1.45703e+08	1.40273e+08	1.30691e+08
	M276T380	N-Succinyl-L-citrulline	276.123	379.6	13.1248	C10H17N3O6	C18048	7.87673e+08	1.13003e+09	6.45818e+08	8.21014e+08	1.56737e+07	1.46443e+07	1.22601e+07	2.27037e+07
	M277T459	Aspartame	277.118	459.1	13.8353	C14H18N2O5	C11045	6.39253e+07	6.43938e+07	6.01157e+07	6.50079e+07	2.66735e+07	2.31002e+07	3.06308e+07	2.74183e+07
	M279T850	Dibutyl phthalate	279.158	849.6	2.42156	C16H22O4	C14214	1.21147e+08	1.10244e+08	1.30631e+08	1.26351e+08	5.27408e+07	6.1267e+07	5.2926e+07	5.8255e+07
	M280T348	Cyclopeptine	280.129	348.3	2.60674	C17H16N2O2	C20579	6.38033e+07	6.26519e+07	6.33939e+07	6.20412e+07	2.43199e+08	2.19052e+08	2.40683e+08	2.35859e+08
	M281T319	1-(3,4-Dihydroxyphenyl)-5-hydroxy-3-decanone	281.152	319.1	5.78903	C16H24O4	C17748	1.28801e+08	1.20452e+08	1.13969e+08	1.21984e+08	8.81092e+07	7.63453e+07	9.17667e+07	8.97924e+07
	M286T734	9-cis-Retinol	286.201	733.5	1.37763	C20H30O	C16682	2.76663e+07	2.36055e+07	2.14588e+07	2.39003e+07	4.01172e+06	549049	2.12675e+06	565361
	M289T653	8,11,14-Eicosatrienoic acid	289.248	653.3	3.3397	C20H34O2	C03242	5.54538e+07	4.04697e+07	5.11667e+07	4.86786e+07	4.55772e+06	4.45931e+06	5.56418e+06	3.26785e+06
	M289T740	4-Hydroxyestradiol	289.179	740.5	1.64604	C18H24O3	C14209	1.13434e+08	1.11465e+08	1.02212e+08	1.13167e+08	1.36732e+07	1.24346e+07	1.11231e+07	1.2345e+07
	M291T777	Androsterone	291.196	777.3	0.887873	C19H30O2	C00523	3.58755e+08	3.32601e+08	3.69371e+08	3.89652e+08	1.1078e+08	9.83168e+07	1.20898e+08	1.13441e+08
	M298T346	5'-Methylthioadenosine	298.096	345.8	1.93226	C11H15N5O3S	C00170	1.23014e+08	1.11721e+08	1.06114e+08	1.17521e+08	4.80626e+08	4.36121e+08	4.98517e+08	4.53015e+08
	M298T777	cis-9,10-Epoxystearic acid	298.245	776.8	18.7765	C18H34O3	C19418	1.72748e+08	1.54652e+08	1.4347e+08	1.62548e+08	2.65523e+08	2.20384e+08	2.27034e+08	2.48718e+08
	M304T631	Arachidonic acid	304.248	631.5	24.651	C20H32O2	C00219	3.21824e+07	2.69188e+07	2.33594e+07	2.28097e+07	2.45574e+06	2.73967e+06	2.60358e+06	1.81562e+06
	M306T113	CMP	306.048	112.8	12.8542	C9H14N3O8P	C00055	1.14367e+08	8.30562e+07	9.20986e+07	8.69764e+07	1.86341e+08	1.96365e+08	1.56279e+08	1.42905e+08
	M309T730	2,3-Dinor-8-iso prostaglandin F2alpha	309.206	730.3	0.0636487	C18H30O5	C14794	5.74527e+08	5.34304e+08	4.57512e+08	4.32338e+08	4.08514e+07	3.35516e+07	6.07627e+07	6.9359e+07
	M310T92	N-Acetyl-a-neuraminic acid	310.113	91.8	0.0320233	C11H19NO9	C19909	6.51754e+08	6.35904e+08	6.83619e+08	5.97813e+08	8.23322e+08	1.06434e+09	1.08816e+09	9.87077e+08
	M311T577	13(S)-HpOTrE	311.222	577.3	0.00881911	C18H30O4	C04785	9.52059e+07	1.02164e+08	8.25145e+07	1.0693e+08	4.13965e+07	1.62036e+07	1.59815e+07	4.29382e+07
	M311T686	9(S)-HPOT	311.222	686.4	0.0771154	C18H30O4	C16321	2.94956e+08	2.69509e+08	2.47982e+08	2.80762e+08	1.882e+08	1.75781e+08	1.87074e+08	1.98967e+08
	M312T814	Aflatoxin B1	312.362	814.2	0.686184	C17H12O6	C06800	1.03211e+08	1.11676e+08	1.43501e+08	1.92731e+08	3.44128e+07	3.56582e+07	3.26789e+07	3.55222e+07
	M325T130	Sucrose	325.111	129.8	2.31336	C12H22O11	C00089	9.42848e+09	1.03877e+10	2.20723e+09	2.15341e+09	5.79389e+08	1.82718e+08	1.74297e+08	1.6367e+08
	M327T470	Pentaporphyrin I	327.159	470.2	0.0208203	C19H21NO4	C09541	3.91891e+08	3.82355e+08	3.57026e+08	3.84319e+08	6.43331e+07	6.49694e+07	7.40026e+07	6.86791e+07
	M329T745	2,3-Dinor-8-iso prostaglandin F1alpha	329.232	744.9	0.534577	C18H32O5	C14795	2.70357e+08	2.51424e+08	2.20039e+08	2.62911e+08	4.98504e+07	4.05714e+07	4.22051e+07	6.50616e+07
	M330T184	Cyclic AMP	330.06	183.8	1.2119	C10H12N5O6P	C00575	4.06897e+06	3.39293e+06	2.40703e+06	2.36893e+06	1.71534e+09	1.50287e+09	1.41622e+09	1.77663e+09
	M332T155	5'-O-beta-D-Glucosylpyridoxine	332.134	155.1	0.07226	C14H21NO8	C03996	3.29715e+06	3.47544e+06	3.40931e+06	4.23221e+06	1.27019e+08	1.2885e+08	1.31347e+08	1.41926e+08
	M336T478	Isopentenyl adenosine	336.166	477.6	0.605988	C15H21N5O4	C16427	4.45056e+07	4.06958e+07	3.56218e+07	4.41022e+07	8.32666e+07	7.93372e+07	8.83591e+07	9.45364e+07
	M336T898	12-Keto-tetrahydro-leukotriene B4	336.326	898.1	3.22462	C20H32O4	C02165	8.5966e+07	7.22575e+07	1.28439e+08	1.02287e+08	2.8387e+07	3.5317e+07	3.41733e+07	1.67239e+07
	M337T108	Kyotorphin	337.171	107.8	0.0555953	C15H23N5O4	C02993	1.63586e+09	1.26672e+09	9.96886e+08	1.02885e+09	3.33882e+08	3.60533e+08	1.51856e+08	2.89298e+08
	M341T489	Isocorypalmine	341.138	488.5	0.000564341	C20H23NO4	C04118	9.93127e+07	9.29342e+07	7.44402e+07	9.22032e+07	1.17609e+07	9.4803e+06	2.62156e+06	1.46321e+07
	M344T703	Testosterone Propionate	344.243	703.1	23.5299	C22H32O3	C08158	9.44733e+07	6.4451e+07	7.25778e+07	6.17511e+07	1.36848e+07	1.4399e+07	1.1211e+07	1.50968e+07
	M346T565	Cortexolone	346.222	565	21.6629	C21H30O4	C05488	6.21263e+07	6.19815e+07	4.79537e+07	5.21286e+07	2.28258e+06	2.06635e+06	2.12221e+06	1.87987e+06
	M346T736	Corticosterone	346.33	735.6	1.96353	C21H30O4	C02140	2.63046e+08	2.422e+08	2.30906e+08	2.45147e+08	4.34608e+07	4.12803e+07	2.38978e+07	3.80953e+07
	M347T675_2	Quinestrol	347.243	674.7	28.0323	C25H32O2	C07619	8.50152e+07	8.56105e+07	7.77105e+07	8.28804e+07	3.44598e+07	3.10504e+07	3.29217e+07	3.86736e+07
	M348T593	17alpha,21-Dihydroxypregnenolone	348.238	592.9	22.3985	C21H32O4	C05487	4.77657e+07	3.97734e+07	3.74424e+07	3.92973e+07	432497	303764	314400	371051
	M348T695	2-Hydroxy-6-pentadecylbenzoic acid	348.274	695	21.5348	C22H36O3	C10759	9.29806e+07	8.30145e+07	7.78753e+07	8.3172e+07	8.03902e+06	6.74882e+06	6.47284e+06	7.36265e+06
	M350T319	Perakine	350.144	318.8	1.28303	C21H22N2O3	C19932	1.49747e+08	1.30537e+08	1.24779e+08	1.1499e+08	129043	930893	244883	365582
	M351T621	3alpha,20alpha,21-Trihydroxy-5beta-pregnan-11-one	351.253	621.1	1.07045	C21H34O4	C05483	1.14071e+08	1.09635e+08	9.67495e+07	1.14819e+08	1.34186e+07	1.23281e+07	1.37006e+07	1.48259e+07
	M351T753	Carboprost	351.253	753.5	0.0125638	C21H36O5	C06872	5.96831e+07	5.69275e+07	5.4304e+07	5.87787e+07	319342	183446	179789	222583
	M351T806	Misoprostol	351.253	806.1	0.128029	C21H36O5	C07227	1.06988e+08	6.86885e+07	8.8885e+07	6.38975e+07	2.03616e+07	6.67385e+06	1.59522e+07	2.00659e+07
	M352T713	Prostaglandin I2	352.248	713.3	1.63917	C20H32O5	C01312	9.18583e+07	3.30537e+07	2.23977e+07	3.37212e+07	1.4109e+06	833423	886307	905567
	M353T734	Prostaglandin D2	353.229	734.1	8.70823	C20H32O5	C00696	7.58005e+07	1.20181e+08	1.1507e+08	9.28489e+07	2.47988e+07	1.10474e+07	1.26348e+07	3.07168e+07
	M354T676	Prostaglandin F2a	354.264	675.7	0.581694	C20H34O5	C00639	5.34017e+07	4.6619e+07	4.54074e+07	4.54053e+07	1.23476e+07	8.22535e+06	9.82724e+06	1.02481e+07
	M356T736	(4Z,7Z,10Z,13Z,16Z,19Z)-Docosahexaenoic acid ethyl ester	356.278	735.9	19.0009	C24H36O2	C16185	8.41075e+07	8.53437e+07	1.39338e+08	1.16766e+08	5.44096e+06	1.72481e+06	1.91818e+06	1.91918e+06
	M365T682	Dihydrocortisol	365.231	682	2.52778	C21H32O5	C05471	6.54651e+07	6.51771e+07	5.08192e+07	1.31147e+08	2.34465e+06	3.64791e+06	906454	2.79336e+06
	M369T806	Cortol	369.262	806.3	3.45553	C21H36O5	C05482	1.08846e+08	9.82379e+07	9.33653e+07	9.6431e+07	1.01433e+07	8.62879e+06	7.92557e+06	1.02751e+07
	M371T403	Tamoxifen	371.228	403.4	7.81191	C26H29NO	C07108	5.34389e+07	5.99333e+07	4.87587e+07	4.75884e+07	2.0171e+08	1.53394e+08	1.97797e+08	2.10302e+08
	M377T409	Riboflavin	377.144	409	1.92272	C17H20N4O6	C00255	1.34768e+08	1.25002e+08	1.09393e+08	1.40414e+08	1.97946e+06	1.98632e+06	7.42588e+06	2.09547e+06
	M387T620	(-)-5'-Demethylyatein	387.143	620.5	1.21197	C21H22O7	C21184	8.4716e+07	8.33468e+07	7.98931e+07	8.99741e+07	3.2253e+07	2.63347e+07	3.1939e+07	3.74561e+07
	M408T909	Allocholic acid	408.368	908.8	0.566623	C24H40O5	C00695	3.22412e+07	4.34288e+07	4.06874e+07	5.43686e+07	2.50463e+07	2.10975e+07	2.50037e+07	2.55527e+07
	M415T781	Sodium deoxycholate	415.212	780.6	2.94195	C24H39O4. Na	C11171	1.55874e+08	1.45102e+08	1.41093e+08	1.42343e+08	9.36803e+06	9.13831e+06	9.66842e+06	4.09538e+07
	M468T653	Tobramycin	468.264	653.3	4.21984	C18H37N5O9	C00397	5.70247e+07	5.09436e+07	4.90517e+07	5.33679e+07	4.16247e+06	4.46017e+06	4.5822e+06	4.33183e+06
	M497T430_1	Telmisartan	497.233	430.1	7.50955	C33H30N4O2	C07710	7.58551e+06	1.77659e+07	9.90769e+06	1.21981e+07	1.61938e+08	1.2921e+08	1.11566e+08	1.59457e+08
	M584T906	Bilirubin	584.473	906	0.932255	C33H36N4O6	C00486	2.70333e+07	5.69885e+07	3.19444e+07	2.92362e+07	1.27412e+07	1.11277e+07	1.47292e+07	1.66244e+07
	M104T83	L-Serine	104.035	83.1	0.730521	C3H7NO3	C00065	1.09198e+08	1.24098e+08	1.20883e+08	1.17139e+08	1.98969e+08	1.75929e+08	1.65116e+08	1.68806e+08
	M105T81	Glyceric acid	105.019	81.4	0.723676	C3H6O4	C00258	5.11877e+08	4.58075e+08	4.62069e+08	4.69945e+08	4.09106e+08	4.25117e+08	4.09109e+08	4.19529e+08
	M113T275	Creatinine	113.061	274.9	17.6896	C4H7N3O	C00791	428151	305961	151485	1.5004e+06	5.58304e+07	5.06066e+07	5.1828e+07	5.74241e+07
	M115T73_2	Maleic acid	115.004	72.9	0.660848	C4H4O4	C01384	2.13118e+09	1.89315e+09	1.74865e+09	1.95995e+09	3.5146e+07	8.85273e+06	3.4045e+07	3.11364e+07
	M116T100	4-Methylaminobutyrate	116.072	100.1	1.0683	C5H11NO2	C15987	3.45123e+08	3.41831e+08	3.35177e+08	3.33085e+08	1.32448e+09	1.14751e+09	1.16938e+09	1.12316e+09
	M116T333	alpha-Ketoisovaleric acid	116.051	333	29.2984	C5H8O3	C00141	3.7875e+07	3.39426e+07	3.85788e+07	3.42552e+07	2.5828e+07	2.41703e+07	2.37533e+07	1.87007e+07
	M117T144_2	Succinic acid	117.019	144	2.76878	C4H6O4	C00042	3.35167e+07	2.35379e+07	7.67176e+06	3.36725e+07	7.38726e+09	7.04446e+09	6.82379e+09	7.46586e+09
	M117T285	5-Hydroxypentanoic acid	117.055	285.3	3.62221	C5H10O3	C02804	2.0202e+06	2.69788e+06	2.42739e+06	7.01952e+06	1.89054e+07	7.15968e+07	1.77146e+08	8.23433e+07
	M118T88	L-Threonine	118.051	88.4	0.64379	C4H9NO3	C00188	4.51179e+08	4.91218e+08	5.25335e+08	4.71792e+08	2.76098e+08	3.15158e+08	3.2394e+08	2.78855e+08
	M119T319	3-Methylthiopropionic acid	119.05	319.3	0.0590612	C4H8O2S	C08276	9.05712e+07	9.23068e+07	9.362e+07	8.10548e+07	2.35747e+08	2.32095e+08	2.36089e+08	2.42626e+08
	M119T90	L-Erythrulose	119.035	90	1.68018	C4H8O4	C02045	9.57192e+08	1.01791e+09	1.04515e+09	9.91811e+08	3.67554e+08	3.69266e+08	2.82114e+08	4.20478e+08
	M124T476	1-Naphthylamine	123.902	476.4	10.2995	C10H9N	C14790	4.33858e+07	4.64401e+07	4.17309e+07	2.33221e+07	2.63794e+06	2.40266e+06	2.31469e+06	2.07298e+06
	M125T459	Caprylic acid	125.097	459.2	5.51571	C8H16O2	C06423	1.24168e+07	1.2944e+07	1.1502e+07	1.14438e+07	1.5691e+06	1.51308e+06	1.4955e+06	1.58594e+06
	M128T89_1	Pyroglutamic acid	128.035	89	0.187448	C5H7NO3	C01879	5.13898e+09	4.7398e+09	4.4824e+09	4.44267e+09	5.51781e+09	5.60362e+09	6.08188e+09	5.69554e+09
	M129T293	Ketoleucine	129.055	292.9	1.73568	C6H10O3	C00233	5.02749e+07	4.49825e+07	4.25753e+07	4.59103e+07	9.08376e+07	9.73299e+07	9.89555e+07	9.9925e+07
	M129T85_1	trans-Cinnamate	128.959	85	7.54802	C9H8O2	C00423	2.58671e+08	2.89071e+08	3.25003e+08	2.48776e+08	9.62246e+07	9.81653e+07	1.06862e+08	9.70056e+07
	M130T182_2	L-Isoleucine	130.087	181.7	0.584223	C6H13NO2	C00407	6.97415e+08	2.37992e+08	2.32309e+08	2.30303e+08	5.93343e+09	4.97906e+09	4.30009e+09	2.08543e+09
	M131T83_2	L-Asparagine	131.046	83.4	0.183142	C4H8N2O3	C00152	2.25147e+09	2.2744e+09	2.3526e+09	2.19255e+09	5.6041e+08	5.60345e+08	5.63678e+08	5.56395e+08
	M133T122	D-Arabitol	133.05	122.1	2.93122	C5H12O5	C01904	4.12794e+06	1.16602e+07	5.24235e+06	5.76088e+06	7.131e+07	1.25837e+08	1.64512e+08	1.6021e+08
	M133T80_2	L-Malic acid	133.014	80.4	0.180432	C4H6O5	C00149	1.16148e+09	1.06886e+09	8.61032e+08	9.46657e+08	4.97745e+08	4.35976e+08	3.71247e+08	3.91087e+08
	M134T226	Adenine	134.047	226.5	0.746006	C5H5N5	C00147	4.10976e+06	1.3961e+07	1.77291e+07	1.64277e+07	7.14251e+09	7.3698e+09	5.96268e+09	5.61213e+09
	M134T80	3-Dehydro-L-threonate	134.018	80.4	28.3537	C4H6O5	C03064	4.85264e+07	4.49485e+07	3.59624e+07	4.20882e+07	1.81682e+07	1.86682e+07	1.66074e+07	1.55746e+07
	M135T146	Hypoxanthine	135.031	145.6	1.3034	C5H4N4O	C00262	3.1006e+07	2.61065e+07	2.62835e+07	2.62056e+07	2.66581e+08	2.81782e+08	2.79573e+08	2.12323e+08
	M135T33	Phenylacetic acid	134.865	33.4	12.429	C8H8O2	C07086	6.23735e+07	5.44009e+07	4.82846e+07	4.24156e+07	3.37655e+07	3.34779e+07	3.42332e+07	3.45837e+07
	M135T371	o-Toluate	135.045	371.2	1.65871	C8H8O2	C07215	3.66014e+08	2.54713e+08	8.64541e+07	4.66902e+08	5.60647e+07	3.81747e+07	3.67691e+07	3.7254e+07
	M135T81_2	Threonic acid	135.03	80.9	0.562838	C4H8O5	C01620	1.85814e+09	1.78939e+09	1.90221e+09	1.97962e+09	7.33798e+08	7.34126e+08	7.39939e+08	6.79482e+08
	M137T341	Salicylic acid	137.024	340.6	2.36455	C7H6O3	C00805	2.41825e+08	1.63138e+08	1.54838e+08	1.54158e+08	1.05717e+08	1.00455e+08	1.06389e+08	9.99654e+07
	M144T149	4-Acetamidobutanoic acid	144.067	149.2	0.527533	C6H11NO3	C02946	3.48199e+06	3.77686e+06	3.52322e+06	4.25789e+06	9.23184e+07	8.87205e+07	8.65283e+07	9.41265e+07
	M145T267	4-Guanidinobutanoic acid	145.087	267.5	13.7848	C5H11N3O2	C01035	3.60548e+07	3.066e+07	2.90104e+07	4.7437e+07	2.17539e+06	3.0193e+06	2.81199e+06	2.89328e+06
	M149T286	Phenylpropanoate	149.061	286.2	0.509859	C9H10O2	C05629	5.40498e+07	4.85742e+07	4.7337e+07	4.84421e+07	1.43741e+07	1.36505e+07	1.61818e+07	1.24539e+07
	M149T82	D-Xylose	149.045	81.9	2.17384	C5H10O5	C00181	3.09049e+08	2.8596e+08	3.19099e+08	2.97887e+08	1.65916e+08	1.50432e+08	1.56186e+08	1.42721e+08
	M149T846	3-Methyladenine	149.01	845.6	9.25509	C6H7N5	C00913	2.56529e+07	2.68094e+07	3.14507e+07	2.77845e+07	1.6388e+07	1.50628e+07	1.34265e+07	1.09991e+07
	M150T893	D-Lyxose	149.995	893.2	10.0365	C5H10O5	C00476	2.40334e+08	2.35701e+08	1.28214e+08	2.06877e+08	9.75945e+07	7.6716e+07	1.04775e+08	8.22132e+07
	M151T375	Mandelic acid	151.04	375.4	1.48305	C8H8O3	C01984	4.44839e+07	3.75986e+07	4.19331e+07	3.73914e+07	6.36375e+07	6.61705e+07	6.30068e+07	7.07525e+07
	M151T426	(R)-mandelic Acid	151.04	425.7	2.80721	C8H8O3	C01983	1.23756e+08	1.16122e+08	1.00182e+08	1.08219e+08	7.18481e+07	7.10715e+07	6.96294e+07	7.96053e+07
	M152T406	3-Hydroxyanthranilic acid	152.035	406.4	0.499884	C7H7NO3	C00632	2.92529e+07	3.02588e+07	3.61087e+07	2.5985e+07	1.65738e+07	1.75295e+07	1.80049e+07	1.49548e+07
	M153T403	2-Pyrocatechuic acid	153.019	402.8	1.30703	C7H6O4	C00196	9.57708e+07	1.07956e+08	1.14042e+08	9.01653e+07	3.94227e+07	3.21429e+07	3.18125e+07	3.17156e+07
	M154T500	4-Nitrocatechol	154.015	500.3	1.79203	C6H5NO4	C02235	411088	466945	563815	397282	3.88527e+07	3.7448e+07	3.71768e+07	4.68863e+07
	M154T91_2	L-Histidine	154.061	91.5	0.930791	C6H9N3O2	C00135	2.57684e+09	2.68076e+09	2.71334e+09	2.35483e+09	1.16908e+09	1.15965e+09	1.20793e+09	1.06354e+09
	M158T569	Indoleacetaldehyde	158.061	568.5	1.11349	C10H9NO	C00637	9.92368e+06	1.0084e+07	9.90749e+06	9.59931e+06	2.53788e+07	2.22307e+07	2.2755e+07	2.21166e+07
	M164T501	D-Phenylalanine	164.07	501	2.36175	C9H11NO2	C02265	4.71322e+07	1.34429e+07	1.3219e+07	4.31659e+07	6.25506e+08	1.6666e+08	2.47467e+08	4.24255e+08
	M165T264	3-(2-Hydroxyphenyl)propanoic acid	165.056	263.8	2.88387	C9H10O3	C01198	4.6227e+06	5.11139e+06	4.54969e+06	6.06045e+06	7.8557e+07	7.65948e+07	8.89719e+07	9.34396e+07
	M165T81_2	L-Xylonate	165.04	80.9	3.17498	C5H10O6	C05411	2.1327e+09	2.03924e+09	2.21038e+09	2.24686e+09	3.95667e+08	4.01412e+08	4.09938e+08	3.40774e+08
	M166T320	L-3-Phenyllactic acid	166.059	320.1	22.8484	C9H10O3	C05607	3.11117e+07	3.22623e+07	2.76316e+07	3.17641e+07	1.33357e+09	1.23485e+09	1.28644e+09	1.34991e+09
	M167T142	Uric acid	167.021	141.7	0.455032	C5H4N4O3	C00366	2.50572e+06	2.21848e+06	2.55532e+06	3.00849e+06	3.79669e+07	4.22414e+07	4.09323e+07	4.02261e+07
	M170T228	Gallic acid	170.024	228.1	17.0564	C7H6O5	C01424	911479	1.1346e+06	1.2618e+06	1.23644e+06	2.63403e+07	6.77734e+07	4.31239e+07	6.48305e+06
	M171T77	Beta-Glycerophosphoric acid	171.006	76.6	0.00796461	C3H9O6P	C02979	2.69821e+08	2.74063e+08	2.68093e+08	2.72297e+08	4.57328e+08	4.42445e+08	4.56685e+08	4.40295e+08
	M172T308	N-Acetylleucine	172.098	308.3	1.02267	C8H15NO3	C02710	5.12422e+07	5.24756e+07	5.28476e+07	4.88374e+07	6.39245e+08	5.45528e+08	6.20992e+08	6.00702e+08
	M173T284	N-Acetylornithine	173.093	283.5	0.138654	C7H14N2O3	C00437	3.66517e+07	1.00551e+07	4.31896e+07	1.30152e+07	1.16583e+08	1.63718e+08	2.41589e+08	2.01357e+08
	M173T298	Suberic acid	173.082	298.4	1.87195	C8H14O4	C08278	5.12264e+06	5.53367e+06	5.88561e+06	5.73293e+06	5.55752e+07	1.01023e+08	9.67631e+07	5.99548e+07
	M175T114	D-Glucuronic Acid	175.025	113.7	1.65691	C6H10O7	C00191	2.12768e+07	2.2276e+07	1.91223e+07	1.33639e+07	3.25456e+07	3.03063e+07	2.95765e+07	3.58673e+07
	M175T31	Guanidinosuccinic acid	174.955	31.4	0.0198154	C5H9N3O4	C03139	3.61853e+07	3.7738e+07	3.51684e+07	3.43915e+07	2.02232e+07	1.35931e+07	1.08841e+07	1.02511e+07
	M177T90	Gulonic acid	177.041	90.2	3.33257	C6H12O7	C00800	6.68678e+08	6.12001e+08	6.06709e+08	5.61451e+08	7.90125e+07	1.08718e+08	6.94889e+07	2.39789e+07
	M179T90_2	D-Galactose	179.056	90	1.80949	C6H12O6	C00124	2.47453e+10	2.50577e+10	2.3388e+10	2.2958e+10	3.39279e+09	3.6652e+09	3.71135e+09	3.55576e+09
	M180T145	L-Tyrosine	180.067	145.1	2.08811	C9H11NO3	C00082	2.43081e+09	2.21441e+09	2.03878e+09	2.3646e+09	6.5958e+08	7.34458e+08	6.46134e+08	4.0087e+08
	M181T287	Sorbitol	181.018	287.4	9.89901	C6H14O6	C00794	1.62697e+07	1.58888e+07	2.57444e+07	1.80978e+07	4.93794e+06	5.1887e+06	5.7608e+06	4.74102e+06
	M181T307	Hydroxyphenyllactic acid	181.051	307.3	1.52443	C9H10O4	C03672	8.76958e+06	1.11894e+07	1.2201e+07	1.1501e+07	5.04212e+07	4.45854e+07	4.97946e+07	4.81202e+07
	M182T297	4-Pyridoxic acid	182.046	297.2	0.417477	C8H9NO4	C00847	3.20947e+06	3.50069e+06	1.92211e+06	2.04627e+06	3.60183e+07	4.04957e+07	3.86269e+07	3.9912e+07
	M185T70	(2R)-2-Hydroxy-3-(phosphonatooxy)propanoate	184.986	70.5	0	C3H7O7P	C00197	594864	3.3593e+06	1.25839e+06	2.1468e+06	2.63322e+07	2.52481e+07	2.76613e+07	2.72275e+07
	M186T392	Pantothenol	186.114	392.1	3.17012	C9H19NO4	C05944	1.22684e+07	1.34632e+07	1.30006e+07	1.38927e+07	1.67106e+06	1.91932e+06	2.22618e+06	2.29599e+06
	M187T137	N-Alpha-acetyllysine	187.109	136.7	0.406181	C8H16N2O3	C12989	1.51172e+07	1.31916e+07	1.30218e+07	1.33901e+07	2.36873e+07	2.81472e+07	2.58626e+07	3.33997e+07
	M188T100	(2S)-2-{[1-(R)-Carboxyethyl]amino}pentanoate	188.093	100.3	3.06232	C8H15NO4	C06326	9.58691e+07	8.76731e+07	9.12698e+07	9.52807e+07	3.12255e+08	3.5085e+08	3.74201e+08	3.59979e+08
	M188T553	10-Hydroxydecanoic acid	188.137	553.1	20.7295	C10H20O3	C02774	4.14845e+06	4.24294e+06	3.98648e+06	4.65338e+06	4.17182e+07	3.92613e+07	3.27586e+07	4.07123e+07
	M189T93_2	Diaminopimelic acid	189.088	92.7	1.18463	C7H14N2O4	C00666	9.31831e+07	9.3858e+07	9.47427e+07	8.74125e+07	3.01084e+07	3.08569e+07	2.99364e+07	2.77585e+07
	M191T397	Isocitric acid	191.019	397.2	5.7586	C6H8O7	C00311	1.50968e+06	1.90328e+06	1.68583e+06	8.72241e+06	7.44958e+07	4.32164e+07	7.83445e+07	1.81569e+07
	M191T69_1	Citric acid	190.95	68.6	3.15101	C6H8O7	C00158	8.2588e+06	9.49646e+06	9.20138e+06	7.49592e+06	3.53703e+07	4.90763e+07	5.03394e+07	3.74866e+07
	M192T81	Quinate	192.06	80.9	4.12096	C7H12O6	C00296	8.98332e+08	8.2955e+08	9.06797e+08	8.95258e+08	2.34077e+08	2.2706e+08	2.3224e+08	1.98036e+08
	M193T567	Isoferulic acid	193.051	566.6	3.50166	C10H10O4	C10470	1.25472e+08	1.1881e+08	1.16923e+08	1.11878e+08	9.30043e+07	9.58989e+07	1.00341e+08	1.06951e+08
	M195T453	Acetosyringone	195.067	452.9	3.97812	C10H12O4	C10664	1.1687e+07	1.1401e+07	9.93224e+06	1.0706e+07	2.06941e+07	1.87009e+07	1.87775e+07	1.96678e+07
	M196T81	Gluconic acid	196.054	80.7	1.16443	C6H12O7	C00257	6.62775e+08	6.55751e+08	7.25795e+08	6.99642e+08	7.43352e+07	8.46875e+07	8.21263e+07	7.17221e+07
	M201T401	Sebacic acid	201.114	401.5	1.86959	C10H18O4	C08277	2.61409e+07	1.73917e+07	2.15372e+07	1.89555e+07	2.61485e+08	1.95347e+08	2.15191e+08	2.56309e+08
	M206T349_1	N-Acetyl-L-phenylalanine	206.082	349.3	0.116458	C11H13NO3	C03519	4.53059e+07	4.42874e+07	4.04166e+07	4.65688e+07	2.90423e+08	2.84662e+08	2.8752e+08	2.79112e+08
	M211T628	Harmine	211.088	627.5	0.833776	C13H12N2O	C06538	1.70127e+07	1.56475e+07	1.36839e+07	1.51563e+07	9.69026e+07	8.81791e+07	8.64054e+07	9.60537e+07
	M213T142	Dethiobiotin	213.125	142.4	0.356599	C10H18N2O3	C01909	2.41889e+07	2.34395e+07	1.25327e+07	2.15575e+07	7.44678e+07	7.59673e+07	6.61243e+07	7.00162e+07
	M218T145_2	Pantothenic acid	218.104	145.1	0.806956	C9H17NO5	C00864	3.01941e+08	2.54206e+08	2.53872e+08	2.78139e+08	9.51588e+06	9.24167e+06	8.21306e+06	7.61904e+06
	M223T591	Sinapic acid	223.061	591.1	0.0112794	C11H12O5	C00482	2.23489e+07	1.9301e+07	1.83357e+07	1.95221e+07	5.80827e+06	5.39043e+06	5.03514e+06	5.74475e+06
	M223T725	Thymidine	223.028	724.5	0.930901	C10H14N2O5	C00214	6.67824e+07	1.2849e+08	1.35886e+08	7.06564e+07	1.06143e+07	1.91934e+07	2.68762e+07	1.7636e+07
	M225T92	Carnosine	225.1	92.3	0.781876	C9H14N4O3	C00386	1.22313e+09	1.46103e+09	1.46395e+09	1.0964e+09	9.94761e+07	9.91956e+07	1.06531e+08	9.77829e+07
	M229T499	Dodecanedioic acid	229.145	499.2	0.768074	C12H22O4	C02678	1.63416e+07	1.20684e+07	5.08086e+06	1.22505e+07	4.35228e+07	3.93004e+07	3.76193e+07	4.50352e+07
	M242T126	Cytidine	242.079	125.9	1.9663	C9H13N3O5	C00475	5.52755e+07	4.87287e+07	3.60812e+07	4.17218e+07	8.22048e+06	1.0907e+07	1.08719e+07	8.07115e+06
	M243T158_1	Uridine	243.062	157.9	0.724094	C9H12N2O6	C00299	1.26463e+09	1.31041e+09	1.27336e+09	1.85755e+09	9.23617e+08	7.71146e+08	7.56214e+08	9.38128e+08
	M245T93	D-Octopine	245.126	92.7	1.53391	C9H18N4O4	C04137	1.87435e+08	1.92264e+08	1.95697e+08	1.82435e+08	8.27415e+07	8.52522e+07	9.77899e+07	8.31883e+07
	M250T852	gamma-Glutamylcysteine	250.145	852.2	3.44849	C8H14N2O5S	C00669	2.12337e+07	3.27306e+07	2.40489e+07	2.24466e+07	1.44308e+07	1.81327e+07	1.33057e+07	1.26297e+07
	M251T185	Deoxyinosine	251.077	185.5	6.46814	C10H12N4O4	C05512	4.27971e+06	4.75963e+06	4.80972e+06	4.46811e+06	4.37558e+08	6.12134e+08	1.78255e+08	2.58363e+08
	M254T918	Palmitoleic acid	254.221	918.1	14.9476	C16H30O2	C08362	8.2602e+06	5.86417e+06	5.79653e+06	9.24773e+06	2.05869e+07	1.61993e+07	1.51544e+07	1.53575e+07
	M267T100	(-)-Vestitone	267.072	99.8	24.3011	C16H14O5	C00786	1.95372e+08	1.92509e+08	3.05222e+07	1.72174e+08	9.46945e+08	9.21149e+08	9.22591e+08	9.5972e+08
	M267T225	Inosine	267.073	224.6	2.62101	C10H12N4O5	C00294	7.1588e+06	8.02608e+06	7.88616e+06	8.11378e+06	6.90886e+07	2.83142e+08	1.17912e+08	2.79687e+08
	M269T859	Dehydroepiandrosterone	269.212	859.3	0.0227704	C19H28O2	C01227	8.20937e+06	7.74944e+06	8.3777e+06	1.0419e+07	1.60666e+07	1.20396e+07	1.16411e+07	1.3361e+07
	M270T647	Apigenin	270.049	646.8	2.59032	C15H10O5	C01477	333203	21057	62719.2	54779.8	2.01668e+08	1.95719e+08	1.93026e+08	1.98833e+08
	M271T810	16-Hydroxy hexadecanoic acid	271.229	809.8	2.94954	C16H32O3	C18218	6.80593e+06	6.1965e+06	5.77064e+06	6.44772e+06	4.3137e+08	2.3816e+08	2.79193e+08	2.44736e+08
	M278T450	6-Tuliposide A	278.104	450	12.2258	C11H18O8	C20577	2.67906e+06	2.30155e+06	2.46294e+06	2.34493e+06	1.29244e+07	8.54884e+06	8.80179e+06	9.15926e+06
	M285T679	Hexadecanedioate	285.207	679.1	0.0841494	C16H30O4	C19615	4.07171e+06	809050	3.41789e+06	3.3488e+06	1.83478e+07	3.18645e+07	1.5938e+07	1.85187e+07
	M285T724	Retinol	285.064	724.4	1.98516	C20H30O	C00473	2.95379e+07	5.48212e+07	5.62973e+07	2.87818e+07	4.20471e+06	8.14107e+06	1.12005e+07	7.42107e+06
	M287T587	Eriodictyol	287.057	587.2	1.30985	C15H12O6	C05631	3.04843e+06	2.7434e+06	2.65054e+06	2.61849e+06	6.52136e+06	5.67505e+06	5.82631e+06	6.09367e+06
	M293T839	(2'E,4'Z,8E)-Colneleic acid	293.212	838.7	0.763952	C18H30O3	C19827	5.10694e+07	5.06928e+07	4.9486e+07	6.02821e+07	1.43409e+08	1.12933e+08	1.09264e+08	1.30655e+08
	M299T362	4-(beta-D-Glucosyloxy)benzoate	299.077	362.4	0.588477	C13H16O8	C03993	911317	6.39104e+06	6.60255e+06	930098	2.91964e+08	2.60915e+08	2.77177e+08	2.79294e+08
	M301T651	Homoeriodictyol	301.071	650.8	1.4083	C16H14O6	C09756	7.12417e+06	6.74747e+06	6.48299e+06	6.03192e+06	1.18214e+07	1.07377e+07	1.1064e+07	1.16318e+07
	M301T926	Isopimaric acid	301.217	925.9	0.584295	C20H30O2	C09118	6.37383e+06	5.98751e+06	8.44747e+06	1.28664e+07	1.69467e+06	1.94341e+06	679679	868792
	M311T707	9,10,13-TriHOME	311.223	706.7	3.50232	C18H34O5	C14835	6.64977e+08	6.21496e+08	5.76351e+08	6.01092e+08	1.40959e+08	1.24809e+08	1.16079e+08	1.35874e+08
	M311T726	9,12,13-TriHOME	311.223	725.8	3.50232	C18H34O5	C14833	5.49861e+08	5.47584e+08	5.58658e+08	5.25451e+08	6.91055e+07	8.95967e+07	1.31763e+08	6.38975e+07
	M311T851	Levonorgestrel	311.201	851.5	1.6838	C21H28O2	C08153	1.15333e+08	8.12376e+07	1.14012e+08	1.05191e+08	4.43847e+07	3.8243e+07	3.22298e+07	2.66059e+07
	M314T792	9,10-DHOME	314.242	792	12.0926	C18H34O4	C14828	2.69253e+06	2.19107e+06	2.41935e+06	3.42257e+06	1.98382e+07	1.42355e+07	1.43801e+07	1.7627e+07
	M335T372	Dattelic acid	335.077	372.4	0.823691	C16H16O8	C10434	7.33325e+07	7.21464e+07	7.47992e+07	7.04752e+07	2.02018e+07	1.67486e+07	1.65687e+07	1.52095e+07
	M335T382	Yohimbine	335.171	381.8	15.8427	C21H26N2O3	C09256	2.15435e+07	2.08637e+07	1.93745e+07	1.99453e+07	1.20485e+06	1.05476e+06	948741	1.27011e+06
	M337T326	p-Coumaroyl quinic acid	337.093	325.5	0.522111	C16H18O8	C12208	1.4024e+08	1.11959e+08	8.98431e+07	1.06452e+08	5.12507e+07	4.62567e+07	5.34686e+07	5.02859e+07
	M344T143_1	Cyclic GMP	344.04	142.7	0.651087	C10H12N5O7P	C00942	2.50008e+08	2.23452e+08	2.14729e+08	2.31352e+08	9.08201e+07	6.09469e+07	4.9484e+07	7.92814e+07
	M347T859	dGMP	347.171	858.6	1.28999	C10H14N5O7P	C00362	7.45028e+06	9.6863e+06	1.2447e+07	8.5486e+06	3.48536e+06	1.71959e+06	3.00562e+06	2.43941e+06
	M349T361_2	Dehydroepiandrosterone sulfate	349.15	360.8	8.85005	C19H28O5S	C04555	3.19954e+07	5.27402e+07	4.92434e+07	4.34121e+07	5.73839e+06	2.91901e+06	1.39443e+07	8.16898e+06
	M353T372	Chlorogenic acid	353.088	372.2	1.06489	C16H18O9	C00852	2.78205e+08	2.51031e+08	2.98896e+08	2.70793e+08	7.04399e+07	5.93985e+07	5.47672e+07	5.09234e+07
	M361T541	Secoisolariciresinol	361.166	541.4	1.76497	C20H26O6	C18167	1.65439e+07	1.58087e+07	1.38703e+07	1.6013e+07	1.27387e+07	1.05312e+07	9.96541e+06	1.0002e+07
	M367T346	5-O-Feruloylquinic acid	367.104	345.8	0.479429	C17H20O9	C02572	3.20834e+07	3.36978e+07	3.08603e+07	3.38324e+07	9.25416e+06	1.04027e+07	1.19225e+07	1.0829e+07
	M383T208	Acetyl-maltose	383.12	207.9	0.198372	C14H24O12	C02130	2.50729e+07	3.46287e+07	2.83217e+07	2.88372e+07	2.57213e+06	9.29336e+06	7.32472e+06	2.2839e+06
	M409T763	LysoPA(16_0_0_0)	409.236	762.8	1.03608	C19H39O7P	C04036	4.21126e+07	4.86056e+07	4.39727e+07	4.82259e+07	1.63919e+07	1.4746e+07	1.35247e+07	1.5062e+07
	M425T607	Abscisic acid glucose ester	425.183	606.7	3.70665	C21H30O9	C15970	1.39783e+07	1.30912e+07	9.62553e+06	8.59668e+06	450889	2.01713e+06	1.86289e+06	2.29077e+06
	M433T845	3,5-Diiodo-L-tyrosine	433.102	845.5	1.48785	C9H9I2NO3	C01060	1.98048e+07	1.91376e+07	2.25229e+07	2.16892e+07	1.29633e+07	9.55315e+06	1.12333e+07	8.18732e+06
	M441T366	Lusitanicoside	441.177	365.6	1.07893	C21H30O10	C10474	1.1227e+08	1.07866e+08	1.01848e+08	1.00357e+08	3.23008e+07	2.92352e+07	3.17325e+07	3.75927e+07
	M441T769	Folic acid	441.252	768.8	1.55364	C19H19N7O6	C00504	3.1238e+07	3.46738e+07	3.04489e+07	2.8309e+07	2.04644e+07	2.28547e+07	2.26862e+07	2.50523e+07
	M481T353	Silibinin	481.101	352.6	28.0607	C25H22O10	C07610	1.79813e+07	1.91866e+07	2.11917e+07	1.92081e+07	2.9494e+06	3.75041e+06	2.95951e+06	2.50758e+06
	M505T442_2	Limonoate	505.193	442.3	29.9362	C26H34O10	C01593	1.44721e+07	1.29288e+07	1.14239e+07	1.15287e+07	2.8537e+07	3.47355e+07	3.96698e+07	4.72595e+07
	M515T407_2	1,5-Dicaffeoylquinic acid	515.121	407.5	2.08883	C25H24O12	C10445	1.999e+09	2.17776e+09	2.44502e+09	1.70089e+09	6.05205e+08	5.57715e+08	6.67972e+08	4.91787e+08
	M665T100_1	Stachyose	665.209	99.8	7.16567	C24H42O21	C01613	7.85112e+08	5.52162e+08	6.39378e+08	5.95344e+08	1.33395e+08	2.33336e+08	2.41441e+08	1.66207e+08
	m/z: Mass–to–charge ratio. Rt: Retention time. Formula: Molecular formulas of metabolites. AR: Arctium lappa L. root; LC-AR: Lactobacillus casei-Arctium lappa L. root
